# Supplementary material for: Whole genome sequencing reveals high-resolution epidemiological links between clinical and environmental Klebsiella pneumoniae
Source: Genome Med. 2017 Jan 24;9:6. doi: 10.1186/s13073-017-0397-1 (PMC5264300; doi:10.1186/s13073-017-0397-1)
Supplement: Additional file 1: Table S1. — Supplemental Table S1, which includes accession numbers and the metadata for the studies on isolates here. (CSV 33 kb) [file 13073_2017_397_MOESM1_ESM.csv]

Study Number	Study Number	Run id	Sanger run id	Contig accession id	Total.Length	No.Contigs	Avg.Contig.Length	Largest.Contig	N50	Contigs.in.N50	N60	Contigs.in.N60	N70	Contigs.in.N70	N80	Contigs.in.N80	N90	Contigs.in.N90	N100	Contigs.in.N100	No.scaffolded.bases..N.	Total.Raw.Reads	Reads.Mapped	Reads.Unmapped	Reads.Paired	Reads.Unpaired	Total.Raw.Bases	Total.Bases.Mapped	Total.Bases.Mapped..Cigar.	Average.Read.Length	Maximum.Read.Length	Average.Quality	Insert.Size.Average	Insert.Size.Std.Dev	date	Lat	Lon	Origin.generic	ESBL Genes	origin.specific	Vitek.MIC.Cefotaxime	Vitek.SR.Cefotaxime	Vitek.MIC.Ceftazidime	Vitek.SR.Ceftazidime	Vitek.MIC.CefuroximeAxetil	Vitek.SR.CefuroximeAxetil	Vitek.MIC.Amikacin	Vitek.SR.Amikacin	Vitek.MIC.AmoxicillinClavAcid
ERP012787	PRJEB11403	ERS838936	18090_6#64	FLWJ01000001-FLWJ01000074	5997429	74	81046.34	1085647	479048	4	439312	5	378707	7	336690	8	77772	13	310	74	3741	5547794	5470158	77636	5416962	53196	693474250	683769750	683558065	125	125	34.8	455.6	82.3	19_12_2014	13.705705	101.068806	Clinical	CTX-M15, SHV-39	sputum	>=64	R	>=64	R	>=64	R	<=2	S	>=32
ERP012787	PRJEB11403	ERS838951	18090_6#65	FLWA01000001-FLWA01000053	5581441	53	105310.21	1046035	454681	4	350121	6	318572	7	288957	9	104546	12	204	53	1975	4815334	4754283	61051	4706196	48087	601916750	594285375	594085321	125	125	34.6	477.6	82.1	13_01_2015	13.705705	101.068806	Clinical	CTX-M15, SHV-39, SHV-28	sputum	>=64	R	16	R	>=64	R	<=2	S	>=32
ERP012787	PRJEB11403	ERS838961	18090_6#66	FLVI01000001-FLVI01000069	5911187	69	85669.38	611166	289060	8	256355	10	183831	13	96069	18	56627	27	346	69	2384	4757824	4686681	71143	4634254	52427	594728000	585835125	585635714	125	125	34.6	479	87.5	22_01_2015	13.705705	101.068806	Clinical	CTX-M15, SHV-39, SHV-99	urine	>=64	R	>=64	R	>=64	R	<=2	S	>=32
ERP012787	PRJEB11403	ERS838963	18090_6#67	FLWF01000001-FLWF01000039	5469468	39	140242.77	1280363	380337	4	354360	5	308721	7	214800	9	99747	13	304	39	425	4996986	4927381	69605	4874826	52555	624623250	615922625	615708228	125	125	34.6	480.3	84.7	29_01_2015	13.705705	101.068806	Clinical	CTX-M15, SHV-33	pus	>=64	R	16	R	>=64	R	<=2	S	8
ERP012787	PRJEB11403	ERS838965	18090_6#68	FLVD01000001-FLVD01000035	5519305	35	157694.43	915823	480089	4	448258	5	344536	7	314541	8	86666	12	335	35	3518	5021226	4952318	68908	4896728	55590	627653250	619039750	618827117	125	125	34.6	471.7	85.3	31_01_2015	13.705705	101.068806	Clinical	SHV-39	pus	16	R	>=64	R	>=64	R	<=2	S	>=32
ERP012787	PRJEB11403	ERS838972	18090_6#69	FLVO01000001-FLVO01000048	5741500	48	119614.58	1247325	327252	4	284518	6	231987	9	133071	11	86684	17	321	48	2371	4813196	4741539	71657	4684340	57199	601649500	592692375	592488086	125	125	34.6	478.1	83.9	14_02_2015	13.705705	101.068806	Clinical	CTX-M55, SHV-39, SHV-36	blood	>=64	R	16	R	>=64	R	<=2	S	8
ERP012787	PRJEB11403	ERS838985	18090_6#70	FLVH01000001-FLVH01000054	5532991	54	102462.8	877972	270418	7	209823	9	166644	12	114013	16	65837	22	346	54	515	5267104	5198796	68308	5147080	51716	658388000	649849500	649636528	125	125	34.7	473.6	98.9	27_02_2015	13.705705	101.068806	Clinical	SHV-39	sputum	16	R	>=64	R	>=64	R	>=64	R	8
ERP012787	PRJEB11403	ERS838986	18090_6#71	FLWM01000001-FLWM01000047	5507042	47	117171.11	901847	270903	7	231606	9	209790	11	111662	15	78321	20	321	47	1046	5151930	5086727	65203	5035958	50769	643991250	635840875	635632084	125	125	34.7	476.1	80.8	09_03_2015	13.705705	101.068806	Clinical	CTX-M15, SHV-39	urine	>=64	R	>=64	R	>=64	R	4	S	>=32
ERP012787	PRJEB11403	ERS838989	18090_6#72	FLWO01000001-FLWO01000045	5626433	45	125031.84	1057528	631920	4	483806	5	355395	7	135608	9	91943	14	375	45	83	5001104	4940615	60489	4890394	50221	625138000	617576875	617370742	125	125	34.6	473	84.7	16_03_2015	13.705705	101.068806	Clinical	CTX-M55	urine	>=64	R	>=64	R	>=64	R	<=2	S	16
ERP012787	PRJEB11403	ERS838991	18090_6#73	FLVE01000001-FLVE01000052	5669585	53	106973.3	1296126	605437	4	567653	5	370660	6	353661	7	101105	11	165	53	2877	5214388	5153761	60627	5105552	48209	651798500	644220125	644017011	125	125	34.8	453.4	79.9	22_03_2015	13.705705	101.068806	Clinical	CTX-M15	blood	>=64	R	16	R	>=64	R	<=2	S	>=32
ERP012787	PRJEB11403	ERS838995	18090_6#74	FLVC01000001-FLVC01000107	5845239	107	54628.4	896725	396300	5	311315	7	270407	9	137403	12	96045	17	304	107	10366	4811488	4735395	76093	4678078	57317	601436000	591924375	591717865	125	125	34.6	477.3	83.7	28_03_2015	13.705705	101.068806	Clinical	CTX-M15, SHV-39	urine	>=64	R	>=64	R	>=64	R	8	S	>=32
ERP012787	PRJEB11403	ERS839025	18090_6#75	FLVL01000001-FLVL01000035	5273595	35	150674.14	1481958	543600	3	374358	5	350414	6	250652	8	141258	10	314	35	529	4693482	4619164	74318	4562338	56826	586685250	577395500	577194967	125	125	34.6	482.2	80.7	03_02_2015	13.622528	100.650694	Environment	SHV-39	Canal	>=64	R	8	R	>=64	R	<=2	S	8
ERP012787	PRJEB11403	ERS839041	18090_6#76	FLXQ01000001-FLXQ01000025	5280529	25	211221.16	811938	514784	4	437067	5	352302	7	254953	9	189123	11	362	25	29	4811058	4747171	63887	4695902	51269	601382250	593396375	593191336	125	125	34.6	484.1	81.6	03_02_2015	13.664472	101.111417	Environment	CTX-M15	Canal	>=64	R	>=64	R	>=64	R	<=2	S	>=32
ERP012787	PRJEB11403	ERS839042	18090_6#77	FLXR01000001-FLXR01000019	5278449	19	277813.11	812717	514772	4	436009	5	350145	7	338996	8	189124	11	3071	19	13	4468430	4404335	64095	4348848	55487	558553750	550541875	550334943	125	125	34.4	501.3	79.5	03_02_2015	13.664472	101.111417	Environment	CTX-M15	Canal	>=64	R	>=64	R	>=64	R	<=2	S	>=32
ERP012787	PRJEB11403	ERS839045	18090_6#78	FLXT01000001-FLXT01000155	5875626	155	37907.26	386950	140955	11	121284	15	86825	21	54100	30	32355	44	301	155	1596	4982964	4914358	68606	4859442	54916	622870500	614294750	614076806	125	125	34.6	481	91	03_02_2015	13.705705	101.068806	Environment	GES-5	Hospital	8	R	>=64	R	>=64	R	4	S	>=32
ERP012787	PRJEB11403	ERS839046	18090_6#79	FLXU01000001-FLXU01000167	5841524	167	34979.19	386809	141063	11	121298	15	94308	21	54513	29	23967	44	313	167	2372	5449290	5348691	100599	5287388	61303	681161250	668586375	668363137	125	125	34.7	478.7	122.5	03_02_2015	13.705705	101.068806	Environment	GES-5	Hospital	4	R	>=64	R	>=64	R	32	R	>=32
ERP012787	PRJEB11403	ERS838894	18090_7#42	FLWH01000001-FLWH01000035	5385404	35	153868.69	1227849	369542	5	360232	6	334323	8	214285	10	114469	13	320	35	2	5259228	5192948	66280	5139198	53750	657403500	649118500	648907812	125	125	34.6	490	84.2	08_04_2015	13.705705	101.068806	Clinical	CTX-M14	urine	8	R	<=1	S	>=64	R	<=2	S	8
ERP012787	PRJEB11403	ERS839016	18090_8#32	FLXF01000001-FLXF01000030	5272562	30	175752.07	2394752	753501	2	507142	3	453269	4	366030	5	135864	7	308	30	476	5010104	4954365	55739	4909712	44653	626263000	619295625	619078809	125	125	35	495.3	85.2	09_02_2015	13.663778	101.223861	Environment	SHV-39, SHV-27	Farm	2	I	16	R	16	R	<=2	S	4
ERP012787	PRJEB11403	ERS838927	18090_8#34	FLVW01000001-FLVW01000084	6054570	84	72078.21	1084521	625837	4	459117	5	377304	7	308399	9	42211	15	310	84	3816	4224496	4115310	109186	4072924	42386	528062000	514413750	514214150	125	125	35	494.6	85.8	15_12_2014	13.705705	101.068806	Clinical	CTX-M15, CTX-M64, SHV-39	sputum	>=64	R	>=64	R	>=64	R	<=2	S	>=32
ERP012787	PRJEB11403	ERS838929	18090_8#35	FLVT01000001-FLVT01000048	5605133	48	116773.6	1610126	748914	3	370707	4	341735	6	144169	8	91142	13	318	48	223	4253936	4204579	49357	4164732	39847	531742000	525572375	525384160	125	125	35	503.8	86.5	17_12_2014	13.705705	101.068806	Clinical	CTX-M15, SHV-27	sputum	>=64	R	>=64	R	>=64	R	<=2	S	>=32
ERP012787	PRJEB11403	ERS838931	18090_8#36	FLVX01000001-FLVX01000056	5736847	56	102443.7	820180	637938	4	413267	6	378866	7	353428	9	92949	12	323	56	230	4341620	4293388	48232	4252538	40850	542702500	536673500	536471470	125	125	34.9	513.1	87.4	19_12_2014	13.705705	101.068806	Clinical	CTX-M15	urine	>=64	R	>=64	R	>=64	R	<=2	S	>=32
ERP012787	PRJEB11403	ERS838934	18090_8#37	FLWR01000001-FLWR01000024	5300040	24	220835	2386086	471526	2	458812	3	443661	4	350435	6	305137	7	307	24	145	4574650	4516932	57718	4472144	44788	571831250	564616500	564409717	125	125	34.9	504.5	86.1	19_12_2014	13.705705	101.068806	Clinical	CTX-M14	sputum	8	R	<=1	S	>=64	R	<=2	S	16
ERP012787	PRJEB11403	ERS838938	18090_8#38	FLWG01000001-FLWG01000045	5540273	45	123117.18	893679	447266	5	381943	6	340209	8	308799	9	99755	13	304	45	361	5047566	4987326	60240	4942514	44812	630945750	623415750	623201901	125	125	35.1	479.7	83.8	22_12_2014	13.705705	101.068806	Clinical	CTX-M55, SHV-39, SHV-33	sputum	>=64	R	>=64	R	>=64	R	<=2	S	16
ERP012787	PRJEB11403	ERS838939	18090_8#39	FLWU01000001-FLWU01000023	5423766	23	235815.91	1782704	668947	3	668947	3	477720	5	376302	6	349071	7	314	23	382	4573090	4518255	54835	4472068	46187	571636250	564781875	564563876	125	125	34.8	522.4	90.4	22_12_2014	13.705705	101.068806	Clinical	SHV-39	sputum	2	I	16	R	4	S	<=2	S	>=32
ERP012787	PRJEB11403	ERS838941	18090_8#40	FLXE01000001-FLXE01000055	5621785	55	102214.27	726310	209789	8	201018	11	147589	14	107447	19	65819	25	329	55	894	4740208	4693047	47161	4657298	35749	592526000	586630875	586431778	125	125	35.1	483	85.5	26_12_2014	13.705705	101.068806	Clinical	SHV-39	sputum	4	R	>=64	R	16	R	<=2	S	8
ERP012787	PRJEB11403	ERS838943	18090_8#41	FLWV01000001-FLWV01000061	5754622	61	94338.07	1247331	418206	4	289380	6	273508	8	128271	11	82631	16	336	61	3082	4820736	4666101	154635	4616722	49379	602592000	583262625	583034968	125	125	35	489.8	85.4	05_01_2015	13.705705	101.068806	Clinical	CTX-M55, CTX-M64, CTX-M27, SHV-36	blood	>=64	R	16	R	>=64	R	<=2	S	8
ERP012787	PRJEB11403	ERS838945	18090_8#42	FLWY01000001-FLWY01000030	5402630	30	180087.67	1264372	473637	4	470719	5	389328	6	377988	7	141513	10	478	30	884	5028306	4960658	67648	4911820	48838	628538250	620082250	619857679	125	125	34.9	501	87.4	09_01_2015	13.705705	101.068806	Clinical	CTX-M15, SHV-28	urine	>=64	R	16	R	>=64	R	<=2	S	16
ERP012787	PRJEB11403	ERS838947	18090_8#43	FLXH01000001-FLXH01000044	5739576	44	130444.91	1591701	1411399	2	776594	3	473275	4	363296	5	101074	8	372	44	215	4371206	4328184	43022	4292362	35822	546400750	541023000	540835449	125	125	35	496.3	83.8	12_01_2015	13.705705	101.068806	Clinical	CTX-M15, SHV-99	urine	>=64	R	>=64	R	>=64	R	<=2	S	>=32
ERP012787	PRJEB11403	ERS838949	18090_8#44	FLWC01000001-FLWC01000054	5517095	54	102168.43	726206	223083	8	209113	10	165931	13	110225	17	65802	23	312	54	273	4722814	4662537	60277	4611736	50801	590351750	582817125	582591113	125	125	34.9	522.5	92.8	12_01_2015	13.705705	101.068806	Clinical	VEB-1	Peritoneal dialysis fluid (PDF)	8	R	>=64	R	>=64	R	32	R	>=32
ERP012787	PRJEB11403	ERS838953	18090_8#45	FLWK01000001-FLWK01000028	5487831	28	195993.96	2058450	1047472	2	722229	3	479948	4	345647	5	158416	7	308	28	107	4867224	4801948	65276	4749414	52534	608403000	600243500	600010512	125	125	34.8	528.1	95	13_01_2015	13.705705	101.068806	Clinical	CTX-M15	blood	>=64	R	>=64	R	>=64	R	<=2	S	8
ERP012787	PRJEB11403	ERS838957	18090_8#47	FLVU01000001-FLVU01000027	5557785	27	205843.89	3092770	3092770	1	778731	2	473142	3	364030	4	361903	5	416	27	187	4459460	4409449	50011	4370078	39371	557432500	551181125	550991774	125	125	35	495.4	84.4	20_01_2015	13.705705	101.068806	Clinical	CTX-M15, SHV-99	sputum	>=64	R	>=64	R	>=64	R	<=2	S	>=32
ERP012787	PRJEB11403	ERS838958	18090_8#48	FLVP01000001-FLVP01000032	5412783	32	169149.47	1251271	474141	4	470771	5	378008	6	226545	8	112290	12	330	32	1196	4906804	4845253	61551	4800306	44947	613350500	605656625	605440573	125	125	35	502.1	93.8	21_01_2015	13.705705	101.068806	Clinical	CTX-M15, SHV-28	urine	>=64	R	8	R	>=64	R	<=2	S	16
ERP012787	PRJEB11403	ERS838966	18090_8#49	FLWQ01000001-FLWQ01000036	5665174	36	157365.94	1251436	473619	4	470753	5	281897	7	226539	9	141442	12	325	36	2731	4489332	4434551	54781	4395972	38579	561166500	554318875	554131988	125	125	35.1	489.9	84.5	02_02_2015	13.705705	101.068806	Clinical	CTX-M15, SHV-28	urine	>=64	R	16	R	>=64	R	<=2	S	16
ERP012787	PRJEB11403	ERS838969	18090_8#50	FLXB01000001-FLXB01000048	5382592	48	112137.33	2323236	793756	2	669493	3	669493	3	366815	5	360909	6	315	48	2194	4569418	4498538	70880	4447232	51306	571177250	562317250	562116813	125	125	35	492.8	84.7	07_02_2015	13.705705	101.068806	Clinical	SHV-39	pus	2	I	16	R	4	S	<=2	S	8
ERP012787	PRJEB11403	ERS838971	18090_8#51	FLVG01000001-FLVG01000044	5582572	44	126876.64	1595113	444760	3	432483	4	352387	6	348315	7	197423	9	306	44	3795	4392910	4350795	42115	4315966	34829	549113750	543849375	543662684	125	125	35.1	496.3	82.8	10_02_2015	13.705705	101.068806	Clinical	CTX-M15, SHV-28	sputum	>=64	R	16	R	>=64	R	4	S	16
ERP012787	PRJEB11403	ERS838976	18090_8#52	FLVS01000001-FLVS01000034	5446212	34	160182.71	1544967	578502	3	534312	4	385682	5	341019	7	164891	9	345	34	2827	4371110	4311786	59324	4263512	48274	546388750	538973250	538769285	125	125	34.8	524.2	99.5	17_02_2015	13.705705	101.068806	Clinical	CTX-M14	sputum	16	R	>=64	R	>=64	R	<=2	S	>=32
ERP012787	PRJEB11403	ERS838978	18090_8#53	FLVR01000001-FLVR01000072	5666086	72	78695.64	2059401	1044192	2	721398	3	479034	4	369832	5	93280	7	303	72	2735	4457662	4408474	49188	4366998	41476	557207750	551059250	550852526	125	125	34.9	508.7	88.7	19_02_2015	13.705705	101.068806	Clinical	CTX-M15, SHV-39	sputum	>=64	R	>=64	R	>=64	R	32	R	>=32
ERP012787	PRJEB11403	ERS838980	18090_8#54	FLXC01000001-FLXC01000047	5666697	47	120568.02	1296122	605433	4	537809	5	373425	6	370660	7	101083	10	273	47	2102	4560974	4512189	48785	4473670	38519	570121750	564023625	563825780	125	125	35	500.1	88.7	20_02_2015	13.705705	101.068806	Clinical	CTX-M15	pus	>=64	R	16	R	>=64	R	<=2	S	16
ERP012787	PRJEB11403	ERS838983	18090_8#55	FLWI01000001-FLWI01000106	5914082	107	55271.79	1130733	481549	4	479405	5	383605	6	359730	8	90881	11	155	107	8589	4874788	4821756	53032	4781066	40690	609348500	602719500	602511157	125	125	35	493.7	82.8	21_02_2015	13.705705	101.068806	Clinical	CTX-M15, SHV-39	sputum	>=64	R	>=64	R	>=64	R	<=2	S	>=32
ERP012787	PRJEB11403	ERS838988	18090_8#56	FLWT01000001-FLWT01000031	5498657	31	177376.03	1828918	1569491	2	1569491	2	479033	3	345623	5	229900	7	315	31	0	4810830	4766132	44698	4729566	36566	601353750	595766500	595560561	125	125	35	490.9	84.8	14_03_2015	13.705705	101.068806	Clinical	CTX-M15	urine	32	R	16	R	>=64	R	<=2	S	16
ERP012787	PRJEB11403	ERS838993	18090_8#57	FLWE01000001-FLWE01000058	5745691	58	99063.64	734237	378845	6	294605	8	279554	10	213025	12	66431	18	323	58	1416	5001102	4955052	46050	4918074	36978	625137750	619381500	619171285	125	125	35.1	485.1	87.4	26_03_2015	13.705705	101.068806	Clinical	CTX-M15	pus	>=64	R	>=64	R	>=64	R	<=2	S	8
ERP012787	PRJEB11403	ERS838997	18090_8#58	FLXG01000001-FLXG01000101	5886678	101	58283.94	707622	231330	7	195643	10	155761	13	103273	18	39717	26	234	101	337	4817950	4763823	54127	4719516	44307	602243750	595477875	595256427	125	125	34.9	514.8	87.8	01_04_2015	13.705705	101.068806	Clinical	CTX-M15, CTX-M64, CTX-M14,VEB-1	urine	>=64	R	>=64	R	>=64	R	8	S	>=32
ERP012787	PRJEB11403	ERS838999	18090_8#59	FLWP01000001-FLWP01000062	5715160	62	92180	1088428	316775	6	262728	8	195180	11	102184	15	72106	21	308	62	1003	5023302	4963946	59356	4919072	44874	627912750	620493250	620270866	125	125	35	503.7	87.7	02_04_2015	13.705705	101.068806	Clinical	CTX-M15, SHV-39, SHV-28	urine	>=64	R	16	R	>=64	R	<=2	S	>=32
ERP012787	PRJEB11403	ERS839001	18090_8#60	FLVZ01000001-FLVZ01000029	5538646	29	190987.79	1321093	776266	3	665446	4	481685	5	357704	7	143703	9	324	29	12	4219100	4172200	46900	4133738	38462	527387500	521525000	521341587	125	125	35	504.5	84.8	02_04_2015	13.705705	101.068806	Clinical	CTX-M55	pus	>=64	R	>=64	R	>=64	R	<=2	S	8
ERP012787	PRJEB11403	ERS839003	18090_8#61	FLWB01000001-FLWB01000039	5409861	39	138714.38	1222911	459197	4	348983	6	347400	7	214299	9	94399	13	305	39	1	4663822	4602587	61235	4558152	44435	582977750	575323375	575117121	125	125	34.9	507.1	88.1	07_04_2015	13.705705	101.068806	Clinical	CTX-M14	urine	>=64	R	<=1	S	>=64	R	<=2	S	8
ERP012787	PRJEB11403	ERS839006	18090_8#62	FLVF01000001-FLVF01000034	5366561	34	157840.03	1393752	1310764	2	773533	3	374029	4	348928	6	104170	8	315	34	633	4467762	4400425	67337	4348320	52105	558470250	550053125	549835615	125	125	34.8	508.2	89.8	09_04_2015	13.705705	101.068806	Clinical	CTX-M15	pus	>=64	R	16	R	>=64	R	<=2	S	16
ERP012787	PRJEB11403	ERS839007	18090_8#63	FLVN01000001-FLVN01000040	5430065	40	135751.62	606082	403089	6	374030	7	362301	8	268859	10	143916	13	309	40	1353	4729644	4663801	65843	4617998	45803	591205500	582975125	582767724	125	125	35	496.3	95.1	10_04_2015	13.705705	101.068806	Clinical	CTX-M55, SHV-39	sputum	>=64	R	16	R	>=64	R	<=2	S	8
ERP012787	PRJEB11403	ERS839010	18090_8#64	FLVM01000001-FLVM01000065	5820305	65	89543.15	787828	289451	6	229870	9	172018	12	100459	16	72699	23	233	65	4587	4338640	4282295	56345	4241898	40397	542330000	535286875	535101765	125	125	35.1	492.5	85.9	10_04_2015	13.705705	101.068806	Clinical	CTX-M15, SHV-39, SHV-36	urine	>=64	R	>=64	R	>=64	R	32	R	>=32
ERP012787	PRJEB11403	ERS839011	18090_8#65	FLWN01000001-FLWN01000040	5600053	40	140001.33	805791	333600	6	328997	7	270441	9	129500	12	96064	17	323	40	790	4774152	4722327	51825	4682174	40153	596769000	590290875	590090180	125	125	35.1	495.1	85	11_04_2015	13.705705	101.068806	Clinical	CTX-M27	pus	8	R	4	I	>=64	R	<=2	S	16
ERP012787	PRJEB11403	ERS839013	18090_8#66	FLXD01000001-FLXD01000097	5860717	97	60419.76	790218	268113	7	254857	9	148015	12	103288	17	37850	26	301	97	162	4428822	4377512	51310	4335770	41742	553602750	547189000	546987889	125	125	35	508.8	92.3	12_04_2015	13.705705	101.068806	Clinical	CTX-M15, CTX-M14, CTX-M64,VEB-1	sputum	>=64	R	>=64	R	>=64	R	8	S	>=32
ERP012787	PRJEB11403	ERS839015	18090_8#67	FLXA01000001-FLXA01000033	5607161	33	169913.97	1428418	775480	3	540821	4	502809	5	367608	6	157169	8	321	33	17	4744218	4696682	47536	4659512	37170	593027250	587085250	586879630	125	125	35	495.7	81.3	15_04_2015	13.705705	101.068806	Clinical	CTX-M15, CTX-M14, CTX-M64, SHV-39	pus	>=64	R	>=64	R	>=64	R	<=2	S	>=32
ERP012787	PRJEB11403	ERS839017	18090_8#68	FLVV01000001-FLVV01000026	5497232	26	211432	2063061	1043964	2	721223	3	514582	4	369832	5	345572	6	315	26	0	4763474	4720224	43250	4684986	35238	595434250	590028000	589826697	125	125	35.1	480	91.3	16_04_2015	13.705705	101.068806	Clinical	CTX-M15	urine	>=64	R	>=64	R	>=64	R	<=2	S	>=32
ERP012787	PRJEB11403	ERS839019	18090_8#69	FLWZ01000001-FLWZ01000069	5894405	69	85426.16	1211820	742792	3	488089	4	271953	6	202628	9	93298	13	315	69	171	4876042	4820161	55881	4773916	46245	609505250	602520125	602305865	125	125	35	497.8	88.6	18_04_2015	13.705705	101.068806	Clinical	CTX-M15	pus	>=64	R	>=64	R	>=64	R	<=2	S	>=32
ERP012787	PRJEB11403	ERS839021	18090_8#70	FLWS01000001-FLWS01000062	5632086	62	90840.1	925098	447985	5	415656	6	341861	8	308867	9	88975	14	306	62	488	4859734	4795733	64001	4749042	46691	607466750	599466625	599260490	125	125	35.1	486.9	82.9	29_01_2015	13.660472	101.157306	Environment	SHV-33	Canal	>=64	R	16	R	>=64	R	<=2	S	16
ERP012787	PRJEB11403	ERS839022	18090_8#71	FLWL01000001-FLWL01000047	5532082	47	117703.87	1263120	419503	4	342350	6	294966	7	247658	9	126682	12	318	47	823	5151606	5075425	76181	5021568	53857	643950750	634428125	634200168	125	125	35	509.1	86.8	29_01_2015	13.661639	101.114889	Environment	CTX-M15, SHV-2	Canal	<=1	S	<=1	S	4	S	<=2	S	16
ERP012787	PRJEB11403	ERS839023	18090_8#72	FLWW01000001-FLWW01000033	5351360	33	162162.42	1939267	998134	2	765168	3	509327	4	360484	5	349093	6	314	33	127	4017066	3974246	42820	3940706	33540	502133250	496780750	496614717	125	125	35.1	479.3	84.2	03_02_2015	13.622528	100.650694	Environment	CTX-M15, SHV-27	Canal	4	R	>=64	R	16	R	<=2	S	4
ERP012787	PRJEB11403	ERS839024	18090_8#73	FLVQ01000001-FLVQ01000113	5776151	113	51116.38	501464	175935	9	153619	12	141287	16	101001	21	40221	31	323	113	4923	4749744	4702157	47587	4664622	37535	593718000	587769625	587570233	125	125	35.1	496.8	151.7	03_02_2015	13.622528	100.650694	Environment	SHV-39	Canal	>=64	R	16	R	>=64	R	<=2	S	>=32
ERP012787	PRJEB11403	ERS839026	18090_8#74	FLWD01000001-FLWD01000035	5346649	35	152761.4	1938217	997865	2	766358	3	442310	4	373048	5	99704	7	321	35	8272	4210332	4162362	47970	4124426	37936	526291500	520295250	520114330	125	125	35	485.3	86.8	03_02_2015	13.622528	100.650694	Environment	SHV-27	Canal	4	R	>=64	R	16	R	<=2	S	8
ERP012787	PRJEB11403	ERS839027	18090_8#75	FLVK01000001-FLVK01000035	5386643	35	153904.09	1076504	745793	3	506610	4	386144	6	357951	7	101308	9	314	35	482	4466430	4414083	52347	4373544	40539	558303750	551760375	551568090	125	125	35	498.3	86.3	03_02_2015	13.685167	101.062306	Environment	SHV-28	Canal	4	R	>=64	R	32	R	<=2	S	8
ERP012787	PRJEB11403	ERS839028	18090_8#76	FLVY01000001-FLVY01000038	5388608	38	141805.47	773452	410359	6	349185	7	248383	9	155442	12	103968	16	312	38	156	4616592	4558591	58001	4514054	44537	577074000	569823875	569626122	125	125	35	500.3	85.1	03_02_2015	13.688944	101.06275	Environment	CTX-M40	Canal	4	R	<=1	S	>=64	R	<=2	S	8
ERP012787	PRJEB11403	ERS839029	18090_8#77	FLWX01000001-FLWX01000052	5636370	52	108391.73	924588	448083	5	380001	6	340167	8	259999	10	99739	13	306	52	2232	4549002	4488794	60208	4442650	46144	568625250	561099250	560897241	125	125	35	500.6	84.2	03_02_2015	13.688944	101.06275	Environment	CTX-M55, SHV-33	Canal	>=64	R	16	R	>=64	R	<=2	S	16
ERP012787	PRJEB11403	ERS839030	18090_8#78	FLYQ01000001-FLYQ01000035	5411866	35	154624.74	924344	482110	5	447267	6	352197	7	308807	9	99770	11	300	35	412	4442020	4385597	56423	4342166	43431	555252500	548199625	548002978	125	125	35	499.6	89.9	03_02_2015	13.688944	101.06275	Environment	CTX-M15, SHV-33, SHV-39	Canal	4	R	4	I	>=64	R	<=2	S	16
ERP012787	PRJEB11403	ERS839031	18090_8#79	FLXI01000001-FLXI01000027	5624535	27	208316.11	3057496	3057496	1	770173	2	505068	3	396642	4	352876	5	317	27	970	4516172	4464845	51327	4425660	39185	564521500	558105625	557911272	125	125	35	494	90.4	03_02_2015	13.688944	101.06275	Environment	CTX-M14	Canal	8	R	8	R	>=64	R	<=2	S	>=32
ERP012787	PRJEB11403	ERS839032	18090_8#80	FLXJ01000001-FLXJ01000038	5411669	38	142412.34	714898	501655	5	380335	6	350538	7	308748	9	99715	12	306	38	1161	4079662	4035696	43966	4000632	35064	509957750	504462000	504292471	125	125	35.1	481.9	80.6	03_02_2015	13.688944	101.06275	Environment	CTX-M55, SHV-33	Canal	>=64	R	16	R	>=64	R	<=2	S	16
ERP012787	PRJEB11403	ERS839033	18090_8#81	FLXL01000001-FLXL01000124	5785480	124	46657.1	634243	146248	12	133290	16	88097	21	55695	29	30315	44	302	124	2887	5054978	5004991	49987	4964592	40399	631872250	625623875	625395433	125	125	35.1	490.8	81.5	03_02_2015	13.691917	101.082722	Environment	CTX-M63,SHV-6	Canal	8	R	<=1	S	>=64	R	<=2	S	4
ERP012787	PRJEB11403	ERS839034	18090_8#82	FLXK01000001-FLXK01000033	5385055	33	163183.48	1251266	470754	4	462708	5	308028	7	226543	9	142792	12	330	33	1518	5175128	5112909	62219	5062400	50509	646891000	639113625	638889487	125	125	35	490	80.2	03_02_2015	13.691917	101.082722	Environment	CTX-M15, SHV-28	Canal	>=64	R	8	R	>=64	R	4	S	>=32
ERP012787	PRJEB11403	ERS839036	18090_8#83	FLXM01000001-FLXM01000029	5267569	29	181640.31	1642937	614097	3	453109	4	413945	5	217211	7	142380	10	308	29	376	4927600	4871196	56404	4823976	47220	615950000	608899500	608679819	125	125	34.9	502.1	81.3	03_02_2015	13.691917	101.082722	Environment	SHV-39, SHV-27	Canal	2	I	16	R	4	S	<=2	S	4
ERP012787	PRJEB11403	ERS839038	18090_8#85	FLXN01000001-FLXN01000048	5616469	48	117009.77	1694793	1125672	2	761492	3	664998	4	361370	5	94441	9	301	48	7086	4461418	4408574	52844	4365766	42808	557677250	551071750	550871237	125	125	35	498.6	84.7	03_02_2015	13.688889	101.077111	Environment	CTX-M55	Canal	>=64	R	>=64	R	>=64	R	<=2	S	16
ERP012787	PRJEB11403	ERS839039	18090_8#86	FLXP01000001-FLXP01000043	5496573	43	127827.28	1237498	441734	4	333778	6	328985	7	234228	9	99579	14	323	43	150	4783384	4721722	61662	4670118	51604	597923000	590215250	589998519	125	125	34.9	502.3	91.2	03_02_2015	13.664472	101.111417	Environment	SHV-39	Canal	8	R	16	R	>=64	R	<=2	S	>=32
ERP012787	PRJEB11403	ERS839040	18090_8#87	FLXO01000001-FLXO01000041	5495535	41	134037.44	805791	437939	5	328992	7	270431	9	203903	11	99573	15	323	41	265	4626812	4572163	54649	4528900	43263	578351500	571520375	571319967	125	125	35	492	82.9	03_02_2015	13.664472	101.111417	Environment	CTX-M27, SHV-39	Canal	8	R	16	R	>=64	R	<=2	S	>=32
ERP012787	PRJEB11403	ERS839043	18090_8#88	FLXS01000001-FLXS01000039	5493461	39	140857.97	804171	437900	5	364998	6	329006	8	270350	10	109636	13	323	39	578	4020696	3966377	54319	3919900	46477	502587000	495797125	495624454	125	125	35.1	477.8	81.7	03_02_2015	13.664472	101.111417	Environment	CTX-M27, SHV-39	Canal	16	R	16	R	>=64	R	<=2	S	>=32
ERP012787	PRJEB11403	ERS839047	18090_8#89	FLXV01000001-FLXV01000043	5492028	43	127721.58	735137	437925	5	329037	7	270347	9	230972	11	95858	16	323	43	140	4888510	4830000	58510	4784180	45820	611063750	603750000	603542440	125	125	35.1	482.4	81.3	03_02_2015	13.664472	101.111417	Environment	CTX-M27, SHV-39	Canal	8	R	16	R	>=64	R	<=2	S	>=32
ERP012787	PRJEB11403	ERS839048	18090_8#90	FLXW01000001-FLXW01000043	5494020	43	127767.91	829531	441748	5	437943	6	329027	8	234390	10	99576	14	323	43	39	4662426	4603665	58761	4558928	44737	582803250	575458125	575203239	125	125	34.8	490.9	84	03_02_2015	13.664472	101.111417	Environment	CTX-M27	Canal	16	R	16	R	>=64	R	<=2	S	>=32
ERP012787	PRJEB11403	ERS839049	18090_8#91	FLXX01000001-FLXX01000046	5493144	46	119416.17	829440	437945	5	329044	7	270431	9	203903	11	99551	15	323	46	17	5240560	5173337	67223	5121244	52093	655070000	646667125	646442396	125	125	35	489.1	84.3	03_02_2015	13.664472	101.111417	Environment	SHV-39	Canal	8	R	16	R	>=64	R	<=2	S	>=32
ERP012787	PRJEB11403	ERS839050	18090_8#92	FLXZ01000001-FLXZ01000041	5432179	41	132492.17	560164	430850	6	410543	7	303408	9	171080	11	93235	15	304	41	2576	4681576	4633603	47973	4593208	40395	585197000	579200375	578993557	125	125	35	502.6	83.5	09_02_2015	13.668139	101.223611	Environment	SHV-39	Farm	2	I	16	R	4	S	<=2	S	4
ERP012787	PRJEB11403	ERS839051	18090_8#93	FLYA01000001-FLYA01000029	5312887	29	183203	2298474	787142	2	501812	3	406335	4	350006	5	124840	8	308	29	1357	5161440	5105911	55529	5061408	44503	645180000	638238875	638021177	125	125	35.1	483.7	80.7	09_02_2015	13.668139	101.223611	Environment	SHV-39	Farm	<=1	S	16	R	4	S	<=2	S	4
ERP012787	PRJEB11403	ERS839052	18090_8#94	FLXY01000001-FLXY01000082	5525738	82	67387.05	1222374	348189	5	260965	7	198726	9	104137	13	86658	19	205	82	1129	5618662	5557254	61408	5512474	44780	702332750	694656750	694420706	125	125	35.1	484	80.5	02_01_2015	13.705705	101.068806	Clinical	SHV-39	pus	<=1	S	<=1	S	4	S	<=2	S	<=2
[truncated: 29 more columns]
