# Supplementary material for: Whole genome sequencing reveals high-resolution epidemiological links between clinical and environmental Klebsiella pneumoniae
Source: Genome Med. 2017 Jan 24;9:6. doi: 10.1186/s13073-017-0397-1 (PMC5264300; doi:10.1186/s13073-017-0397-1)
Supplement: Additional file 3: Table S2. — Supplemental Table S2, which includes the list of putative virulence factor genes. (CSV 9 kb) [file 13073_2017_397_MOESM3_ESM.csv]

Gene name	Gene Comment (from UniProtKB)	p-value from z-test logistic regression for association with the clinical status	Correlation with Clinical Status	Statistical significant of p-value (<0.05)	Clinical Isolates Absence Count	Clinical Isolates Presence Count	Environmental isolates Absence count	Environmental isolates Presence Count	Total Number of Clinical Isolates	Total Number of Environemntal isolates	Genomic Context for Clinical Isolates	Genomic Context for Environmental Isolates
mrkA	type 3 fimbrial protein mrkA precursor	0.827227846	Negative	Nonsignificant	1	47	0	29	48	29	Chromosome	Chromosome
mrkB	fimbrial chaperone protein mrkB precursor	0.827227846	Negative	Nonsignificant	1	47	0	29	48	29	Chromosome	Chromosome
mrkC	fimbrial biogenesis outer membrane usher protein mrkC precursor	0.827227846	Negative	Nonsignificant	1	47	0	29	48	29	Chromosome	Chromosome
mrkD	fimbrial adhesin protein precursor	0.827227846	Negative	Nonsignificant	1	47	0	29	48	29	Chromosome	Chromosome
mrkF	fimbriae stability-associated protein	0.827227846	Negative	Nonsignificant	1	47	0	29	48	29	Chromosome	Chromosome
mrkH	Mrk regulatory protein	0.827227846	Negative	Nonsignificant	1	47	0	29	48	29	Chromosome	Chromosome
mrkI	Mrk regulatory protein	0.827227846	Negative	Nonsignificant	1	47	0	29	48	29	Chromosome	Chromosome
mrkJ	Mrk regulatory protein	0.827227846	Negative	Nonsignificant	1	47	0	29	48	29	Chromosome	Chromosome
wzi	Capsul	0.827227846	Negative	Nonsignificant	1	47	0	29	48	29	Chromosome	Chromosome
fyuA	pesticin/yersiniabactin receptor protein	0.000649874	Positive	Significant	23	25	27	2	48	29	Chromosome (*)	Chromosome and Plasmid
irp1	yersiniabactin biosynthetic protein	0.000649874	Positive	Significant	23	25	27	2	48	29	Chromosome	Chromosome and Plasmid
irp2	yersiniabactin biosynthetic protein	0.000649874	Positive	Significant	23	25	27	2	48	29	Chromosome (*)	Chromosome and Plasmid
kfuA	klebsiella feri uptake system	0.933672308	Positive	Nonsignificant	31	17	19	10	48	29	Chromosome	Chromosome
kfuB	klebsiella feri uptake system	0.933672308	Positive	Nonsignificant	31	17	19	10	48	29	Chromosome	Chromosome
kfuC	klebsiella feri uptake system	0.933672308	Positive	Nonsignificant	31	17	19	10	48	29	Chromosome	Chromosome
ybtA	AraC type regulator	0.000649874	Positive	Significant	23	25	27	2	48	29	Chromosome	Chromosome and Plasmid
ybtE	yersiniabactin siderophore biosynthetic protein	0.000649874	Positive	Significant	23	25	27	2	48	29	Chromosome	Chromosome and Plasmid
ybtP	lipoprotein inner membrane ABC-transporter	0.000649874	Positive	Significant	23	25	27	2	48	29	Chromosome	Chromosome and Plasmid
ybtQ	yersiniabactin ABC transporter	0.000649874	Positive	Significant	23	25	27	2	48	29	Chromosome	Chromosome and Plasmid
ybtS	salicylate synthetase	0.000649874	Positive	Significant	23	25	27	2	48	29	Chromosome	Chromosome and Plasmid
ybtT	yersiniabactin thioesterase	0.000649874	Positive	Significant	23	25	27	2	48	29	Chromosome (*)	Chromosome and Plasmid
ybtU	yersiniabactin biosynthetic protein YbtU	0.000649874	Positive	Significant	23	25	27	2	48	29	Chromosome	Chromosome and Plasmid
ybtX	major facilitator transporter	0.000649874	Positive	Significant	23	25	27	2	48	29	Chromosome	Chromosome
iucA	siderophore biosynthesis protein	0.605047978	Positive	Nonsignificant	43	5	27	2	48	29	Plasmid	Chromosome (**)
iucD	lysine:N6-hydroxylase	0.605047978	Positive	Nonsignificant	43	5	27	2	48	29	Plasmid	Chromosome (**)
KP1	ATP binding	0.819970674	Positive	Nonsignificant	44	4	27	2	48	29	Chromosome	Chromosome
allA	Allantoinase	0.819970674	Positive	Nonsignificant	44	4	27	2	48	29	Chromosome	Chromosome
allB	Allantoinase	0.819970674	Positive	Nonsignificant	44	4	27	2	48	29	Chromosome	Chromosome
allC	Allantoinase	0.819970674	Positive	Nonsignificant	44	4	27	2	48	29	Chromosome	Chromosome
allD	Allantoinase	0.819970674	Positive	Nonsignificant	44	4	27	2	48	29	Chromosome	Chromosome
allR	Allantoinase	0.819970674	Positive	Nonsignificant	44	4	27	2	48	29	Chromosome	Chromosome
allS	Allantoinase	0.819970674	Positive	Nonsignificant	44	4	27	2	48	29	Chromosome	Chromosome
arcC	carbamate kinase activity	0.819970674	Positive	Nonsignificant	44	4	27	2	48	29	Chromosome	Chromosome
fdrA	cofactor binding	0.819970674	Positive	Nonsignificant	44	4	27	2	48	29	Chromosome	Chromosome
gcl	metal ion binding	0.819970674	Positive	Nonsignificant	44	4	27	2	48	29	Chromosome	Chromosome
glxK	Glycerate kinase	0.819970674	Positive	Nonsignificant	44	4	27	2	48	29	Chromosome	Chromosome
glxR	2-hydroxy-3-oxopropionate reductase	0.819970674	Positive	Nonsignificant	44	4	27	2	48	29	Chromosome	Chromosome
hyi	Hydroxypyruvate isomerase	0.819970674	Positive	Nonsignificant	44	4	27	2	48	29	Chromosome	Chromosome
ybbW	allantoin permease	0.819970674	Positive	Nonsignificant	44	4	27	2	48	29	Chromosome	Chromosome
ybbY	transporter activity	0.819970674	Positive	Nonsignificant	44	4	27	2	48	29	Chromosome	Chromosome
ylbE	Oxidoreductase ylbE	0.819970674	Positive	Nonsignificant	44	4	27	2	48	29	Chromosome	Chromosome
ylbF	Regulatory protein	0.819970674	Positive	Nonsignificant	44	4	27	2	48	29	Chromosome	Chromosome
kvgS	phosphorelay sensor kinase	0.832343704	Positive	Nonsignificant	43	5	29	0	48	29	Chromosome	Not Applicable
kvgA	phosphorelay signal transduction system protein	0.827118194	Positive	Nonsignificant	44	4	29	0	48	29	Chromosome	Not Applicable
clbA	siderophores synthesis regulator	0.825667175	Positive	Nonsignificant	45	3	29	0	48	29	Chromosome (*)	Not Applicable
clbB	hybrid polyketide-non-ribosomal peptide synthetase	0.825667175	Positive	Nonsignificant	45	3	29	0	48	29	Chromosome (*)	Not Applicable
clbC	polyketide synthase	0.825667175	Positive	Nonsignificant	45	3	29	0	48	29	Chromosome (*)	Not Applicable
clbD	3-hydroxyacyl-CoA dehydrogenase	0.825667175	Positive	Nonsignificant	45	3	29	0	48	29	Chromosome	Not Applicable
clbE	D-alanyl carrier protein	0.825667175	Positive	Nonsignificant	45	3	29	0	48	29	Chromosome (*)	Not Applicable
clbF	acyl-CoA dehydrogenase	0.825667175	Positive	Nonsignificant	45	3	29	0	48	29	Chromosome (*)	Not Applicable
clbG	malonyl-CoA transacylase	0.825667175	Positive	Nonsignificant	45	3	29	0	48	29	Chromosome (*)	Not Applicable
clbH	non-ribosomal peptide synthase	0.825667175	Positive	Nonsignificant	45	3	29	0	48	29	Chromosome (*)	Not Applicable
clbI	polyketide synthase	0.825667175	Positive	Nonsignificant	45	3	29	0	48	29	Chromosome	Not Applicable
clbJ	non-ribosomal peptide synthase	0.825667175	Positive	Nonsignificant	45	3	29	0	48	29	Chromosome	Not Applicable
clbK	hybrid non-ribosomal peptide-polyketide synthetase	0.825667175	Positive	Nonsignificant	45	3	29	0	48	29	Chromosome	Not Applicable
clbL	putative amidase	0.825667175	Positive	Nonsignificant	45	3	29	0	48	29	Chromosome	Not Applicable
clbM	drug/sodium antiporter	0.825667175	Positive	Nonsignificant	45	3	29	0	48	29	Chromosome	Not Applicable
clbN	non-ribosomal peptide synthetase	0.825667175	Positive	Nonsignificant	45	3	29	0	48	29	Chromosome	Not Applicable
clbO	polyketide synthase	0.825667175	Positive	Nonsignificant	45	3	29	0	48	29	Chromosome	Not Applicable
clbP	putative penicillin binding protein	0.825667175	Positive	Nonsignificant	45	3	29	0	48	29	Chromosome	Not Applicable
clbQ	putative thioesterase	0.825667175	Positive	Nonsignificant	45	3	29	0	48	29	Chromosome	Not Applicable
clbR	trasncription regulator	0.825667175	Positive	Nonsignificant	45	3	29	0	48	29	Chromosome (*)	Not Applicable
iroB	glycosyl transferase	0.825667175	Positive	Nonsignificant	45	3	29	0	48	29	Plasmid	Not Applicable
iroC	putative ABC transporter	0.825667175	Positive	Nonsignificant	45	3	29	0	48	29	Chromosome	Not Applicable
iroD	putative ferric enterochelin esterase	0.825667175	Positive	Nonsignificant	45	3	29	0	48	29	Chromosome and Plasmid	Not Applicable
iroN	outer membrane receptor FepA	0.825667175	Positive	Nonsignificant	45	3	29	0	48	29	Chromosome and Plasmid	Not Applicable
mceA	virulence factor Mce family protein	0.825667175	Positive	Nonsignificant	45	3	29	0	48	29	Chromosome	Not Applicable
mceB	virulence factor Mce family protein	0.825667175	Positive	Nonsignificant	45	3	29	0	48	29	Chromosome	Not Applicable
mceC	virulence factor Mce family protein	0.825667175	Positive	Nonsignificant	45	3	29	0	48	29	Chromosome	Not Applicable
mceD	virulence factor Mce family protein	0.825667175	Positive	Nonsignificant	45	3	29	0	48	29	Chromosome	Not Applicable
mceE	virulence factor Mce family protein	0.825667175	Positive	Nonsignificant	45	3	29	0	48	29	Chromosome	Not Applicable
mceG	virulence factor Mce family protein	0.825667175	Positive	Nonsignificant	45	3	29	0	48	29	Chromosome	Not Applicable
mceH	virulence factor Mce family protein	0.825667175	Positive	Nonsignificant	45	3	29	0	48	29	Chromosome	Not Applicable
mceI	virulence factor Mce family protein	0.825667175	Positive	Nonsignificant	45	3	29	0	48	29	Chromosome	Not Applicable
mceJ	virulence factor Mce family protein	0.825667175	Positive	Nonsignificant	45	3	29	0	48	29	Chromosome	Not Applicable
rmpA	3-hexulose-6-phosphate synthase	0.825667175	Positive	Nonsignificant	45	3	29	0	48	29	Chromosome	Not Applicable
rmpA2	3-hexulose-6-phosphate synthase	0.825667175	Positive	Nonsignificant	45	3	29	0	48	29	Chromosome and Plasmid	Not Applicable
* Found on the chromosomes of Klebsiella pneumoniae and other species (Citrobacter koseri, Escherichia coli or Enterobacter hormaechei )
** Found only on the chromosomes of other species than Klebsiella pneumoniae (Citrobacter koseri, Escherichia coli or Enterobacter hormaechei )
