# Supplementary material for: Whole genome sequencing reveals high-resolution epidemiological links between clinical and environmental Klebsiella pneumoniae
Source: Genome Med. 2017 Jan 24;9:6. doi: 10.1186/s13073-017-0397-1 (PMC5264300; doi:10.1186/s13073-017-0397-1)
Supplement: Additional file 4: Table S3. — Supplemental Table S3, which includes the list of β-lactamase genes and ESBLs. (CSV 5 kb) [file 13073_2017_397_MOESM4_ESM.csv]

lane	blaCTX.M.15_23	blaSHV.39_1	blaSHV.28	blaSHV.99_1	blaSHV.33	blaSHV.36.1	blaCTX.M.55	blaGES.5	blaCTX.M.14_1	blaSHV.27	blaCTX.M.64	blaCTX.M.27	blaSHV.2_4	blaCTX.M.40	blaSHV.6_1	blaCTX.M.63	blaVEB.1.3	Origin	ESBL Genes			Comment
18090_6#64	1	1	0	0	0	0	0	0	0	0	0	0	0	0	0	0	0	Clinical	CTX-M15, SHV-39			* The genes were identified with the cut-off of 80% of coverage for srst2
18090_6#65	1	1	1	0	0	0	0	0	0	0	0	0	0	0	0	0	0	Clinical	CTX-M15, SHV-39, SHV-28
18090_6#66	1	1	0	1	0	0	0	0	0	0	0	0	0	0	0	0	0	Clinical	CTX-M15, SHV-39, SHV-99
18090_6#67	1	0	0	0	1	0	0	0	0	0	0	0	0	0	0	0	0	Clinical	CTX-M15, SHV-33
18090_6#68	0	1	0	0	0	0	0	0	0	0	0	0	0	0	0	0	0	Clinical	SHV-39
18090_6#69	0	1	0	0	0	1	1	0	0	0	0	0	0	0	0	0	0	Clinical	CTX-M55, SHV-39, SHV-36
18090_6#70	0	1	0	0	0	0	0	0	0	0	0	0	0	0	0	0	0	Clinical	SHV-39
18090_6#71	1	1	0	0	0	0	0	0	0	0	0	0	0	0	0	0	0	Clinical	CTX-M15, SHV-39
18090_6#72	0	0	0	0	0	0	1	0	0	0	0	0	0	0	0	0	0	Clinical	CTX-M55
18090_6#73	1	0	0	0	0	0	0	0	0	0	0	0	0	0	0	0	0	Clinical	CTX-M15
18090_6#74	1	1	0	0	0	0	0	0	0	0	0	0	0	0	0	0	0	Clinical	CTX-M15, SHV-39
18090_6#75	0	1*	0	0	0	0	0	0	0	0	0	0	0	0	0	0	0	Environment	SHV-39
18090_6#76	1	0	0	0	0	0	0	0	0	0	0	0	0	0	0	0	0	Environment	CTX-M15
18090_6#77	1	0	0	0	0	0	0	0	0	0	0	0	0	0	0	0	0	Environment	CTX-M15
18090_6#78	0	0	0	0	0	0	0	1	0	0	0	0	0	0	0	0	0	Environment	GES-5
18090_6#79	0	0	0	0	0	0	0	1	0	0	0	0	0	0	0	0	0	Environment	GES-5
18090_7#42	0	0	0	0	0	0	0	0	1	0	0	0	0	0	0	0	0	Clinical	CTX-M14
18090_8#32	0	1	0	0	0	0	0	0	0	1	0	0	0	0	0	0	0	Environment	SHV-39, SHV-27
18090_8#34	1	1	0	0	0	0	0	0	0	0	1	0	0	0	0	0	0	Clinical	CTX-M15, CTX-M64, SHV-39
18090_8#35	1	0	0	0	0	0	0	0	0	1	0	0	0	0	0	0	0	Clinical	CTX-M15, SHV-27
18090_8#36	1	0	0	0	0	0	0	0	0	0	0	0	0	0	0	0	0	Clinical	CTX-M15
18090_8#37	0	0	0	0	0	0	0	0	1	0	0	0	0	0	0	0	0	Clinical	CTX-M14
18090_8#38	0	1	0	0	1	0	1	0	0	0	0	0	0	0	0	0	0	Clinical	CTX-M55, SHV-39, SHV-33
18090_8#39	0	1	0	0	0	0	0	0	0	0	0	0	0	0	0	0	0	Clinical	SHV-39
18090_8#40	0	1*	0	0	0	0	0	0	0	0	0	0	0	0	0	0	0	Clinical	SHV-39
18090_8#41	0	0	0	0	0	1	1	0	0	0	1	1	0	0	0	0	0	Clinical	CTX-M55, CTX-M64, CTX-M27, SHV-36
18090_8#42	1	0	1	0	0	0	0	0	0	0	0	0	0	0	0	0	0	Clinical	CTX-M15, SHV-28
18090_8#43	1	0	0	1	0	0	0	0	0	0	0	0	0	0	0	0	0	Clinical	CTX-M15, SHV-99
18090_8#44	0	0	0	0	0	0	0	0	0	0	0	0	0	0	0	0	1	Clinical	VEB-1
18090_8#45	1	0	0	0	0	0	0	0	0	0	0	0	0	0	0	0	0	Clinical	CTX-M15
18090_8#47	1	0	0	1	0	0	0	0	0	0	0	0	0	0	0	0	0	Clinical	CTX-M15, SHV-99
18090_8#48	1	0	1	0	0	0	0	0	0	0	0	0	0	0	0	0	0	Clinical	CTX-M15, SHV-28
18090_8#49	1	0	1	0	0	0	0	0	0	0	0	0	0	0	0	0	0	Clinical	CTX-M15, SHV-28
18090_8#50	0	1*	0	0	0	0	0	0	0	0	0	0	0	0	0	0	0	Clinical	SHV-39
18090_8#51	1	0	1	0	0	0	0	0	0	0	0	0	0	0	0	0	0	Clinical	CTX-M15, SHV-28
18090_8#52	0	0	0	0	0	0	0	0	1	0	0	0	0	0	0	0	0	Clinical	CTX-M14
18090_8#53	1	1	0	0	0	0	0	0	0	0	0	0	0	0	0	0	0	Clinical	CTX-M15, SHV-39
18090_8#54	1	0	0	0	0	0	0	0	0	0	0	0	0	0	0	0	0	Clinical	CTX-M15
18090_8#55	1	1	0	0	0	0	0	0	0	0	0	0	0	0	0	0	0	Clinical	CTX-M15, SHV-39
18090_8#56	1	0	0	0	0	0	0	0	0	0	0	0	0	0	0	0	0	Clinical	CTX-M15
18090_8#57	1	0	0	0	0	0	0	0	0	0	0	0	0	0	0	0	0	Clinical	CTX-M15
18090_8#58	1	0	0	0	0	0	0	0	1	0	1	0	0	0	0	0	1	Clinical	CTX-M15, CTX-M64, CTX-M14,VEB-1
18090_8#59	1	1	1	0	0	0	0	0	0	0	0	0	0	0	0	0	0	Clinical	CTX-M15, SHV-39, SHV-28
18090_8#60	0	0	0	0	0	0	1	0	0	0	0	0	0	0	0	0	0	Clinical	CTX-M55
18090_8#61	0	0	0	0	0	0	0	0	1	0	0	0	0	0	0	0	0	Clinical	CTX-M14
18090_8#62	1	0	0	0	0	0	0	0	0	0	0	0	0	0	0	0	0	Clinical	CTX-M15
18090_8#63	0	1	0	0	0	0	1	0	0	0	0	0	0	0	0	0	0	Clinical	CTX-M55, SHV-39
18090_8#64	1	1	0	0	0	1	0	0	0	0	0	0	0	0	0	0	0	Clinical	CTX-M15, SHV-39, SHV-36
18090_8#65	0	0	0	0	0	0	0	0	0	0	0	1	0	0	0	0	0	Clinical	CTX-M27
18090_8#66	1	0	0	0	0	0	0	0	1	0	1	0	0	0	0	0	1	Clinical	CTX-M15, CTX-M14, CTX-M64,VEB-1
18090_8#67	1	1	0	0	0	0	0	0	1	0	1	0	0	0	0	0	0	Clinical	CTX-M15, CTX-M14, CTX-M64, SHV-39
18090_8#68	1	0	0	0	0	0	0	0	0	0	0	0	0	0	0	0	0	Clinical	CTX-M15
18090_8#69	1	1	0	0	0	0	0	0	0	0	0	0	0	0	0	0	0	Clinical	CTX-M15
18090_8#70	1	0	0	0	1	0	0	0	0	0	0	0	0	0	0	0	0	Environment	SHV-33
18090_8#71	0	1	0	0	0	0	0	0	0	0	0	0	1	0	0	0	0	Environment	CTX-M15, SHV-2
18090_8#72	0	1	0	0	0	0	0	0	0	1	0	0	0	0	0	0	0	Environment	CTX-M15, SHV-27
18090_8#73	1	1*	0	0	0	0	0	0	0	0	0	0	0	0	0	0	0	Environment	SHV-39
18090_8#74	0	0	0	0	0	0	0	0	0	1	0	0	0	0	0	0	0	Environment	SHV-27
18090_8#75	0	0	1	0	0	0	0	0	0	0	0	0	0	0	0	0	0	Environment	SHV-28
18090_8#76	0	0	0	0	0	0	0	0	0	0	0	0	0	1	0	0	0	Environment	CTX-M40
18090_8#77	0	0	0	0	1	0	1	0	0	0	0	0	0	0	0	0	0	Environment	CTX-M55, SHV-33
18090_8#78	0	1	0	0	1	0	1	0	0	0	0	0	0	0	0	0	0	Environment	CTX-M15, SHV-33, SHV-39
18090_8#79	0	0	0	0	0	0	0	0	1	0	0	0	0	0	0	0	0	Environment	CTX-M14
18090_8#80	0	0	0	0	1	0	1	0	0	0	0	0	0	0	0	0	0	Environment	CTX-M55, SHV-33
18090_8#81	0	0	0	0	0	0	0	0	0	0	0	0	0	0	1	1	0	Environment	CTX-M63,SHV-6
18090_8#82	1	0	1	0	0	0	0	0	0	0	0	0	0	0	0	0	0	Environment	CTX-M15, SHV-28
18090_8#83	0	1	0	0	0	0	0	0	0	1	0	0	0	0	0	0	0	Environment	SHV-39, SHV-27
18090_8#85	0	0	0	0	0	0	1	0	0	0	0	0	0	0	0	0	0	Environment	CTX-M55
18090_8#86	0	0	0	0	0	0	0	0	0	0	0	1	0	0	0	0	0	Environment	SHV-39
18090_8#87	0	1	0	0	0	0	0	0	0	0	0	1	0	0	0	0	0	Environment	CTX-M27, SHV-39
18090_8#88	0	1	0	0	0	0	0	0	0	0	0	1	0	0	0	0	0	Environment	CTX-M27, SHV-39
18090_8#89	0	1	0	0	0	0	0	0	0	0	0	1	0	0	0	0	0	Environment	CTX-M27, SHV-39
18090_8#90	0	0	0	0	0	0	0	0	0	0	0	1	0	0	0	0	0	Environment	CTX-M27
18090_8#91	0	1	0	0	0	0	0	0	0	0	0	1	0	0	0	0	0	Environment	SHV-39
18090_8#92	0	1*	0	0	0	0	0	0	0	0	0	0	0	0	0	0	0	Environment	SHV-39
18090_8#93	0	1	0	0	0	0	0	0	0	0	0	0	0	0	0	0	0	Environment	SHV-39
18090_8#94	0	1	0	0	0	0	0	0	0	0	0	0	0	0	0	0	0	Clinical	SHV-39
